# Supplementary material for: Contributions to the knowledge of the genus Horaeomorphus Schaufuss (Coleoptera, Staphylinidae, Scydmaeninae) in mainland China
Source: Zookeys. 2016 Mar 15;(572):51–70. doi: 10.3897/zookeys.572.7474 (PMC4846771; doi:10.3897/zookeys.572.7474)
Supplement: XML Treatment for Horaeomorphus chinensis [file zookeys.572.7474-treatment1.xml]

<!DOCTYPE tp:taxon-treatment
  PUBLIC "-//TaxonX//DTD Taxonomic Treatment Publishing DTD v0 20100105//EN" "tax-treatment-NSO.dtd">
<tp:taxon-treatment xmlns:tp="http://www.plazi.org/taxpub"><tp:treatment-meta><kwd-group><label>Taxon classification</label><kwd><named-content content-type="kingdom">Animalia</named-content></kwd><kwd><named-content content-type="order">Coleoptera</named-content></kwd><kwd><named-content content-type="family">Staphylinidae</named-content></kwd></kwd-group><mixed-citation publication-type="journal"><person-group><name><surname>Zhou</surname><given-names>De-Yao</given-names></name><name><surname>Zhang</surname><given-names>Su-Jiong</given-names></name><name><surname>Li</surname><given-names>Li-Zhen</given-names></name></person-group><article-title>Contributions to the knowledge of the genus <italic><tp:taxon-name><tp:taxon-name-part taxon-name-part-type="genus">Horaeomorphus</tp:taxon-name-part></tp:taxon-name></italic> Schaufuss (<tp:taxon-name><tp:taxon-name-part taxon-name-part-type="order">Coleoptera</tp:taxon-name-part></tp:taxon-name>, <tp:taxon-name><tp:taxon-name-part taxon-name-part-type="family">Staphylinidae</tp:taxon-name-part></tp:taxon-name>, <tp:taxon-name><tp:taxon-name-part taxon-name-part-type="subfamily">Scydmaeninae</tp:taxon-name-part></tp:taxon-name>) in mainland China</article-title><source>Zookeys</source><day>15</day><month>3</month><year>2016</year><volume>2016</volume><issue>572</issue><fpage>51</fpage><lpage>70</lpage><pub-id pub-id-type="doi">10.3897/zookeys.572.7474</pub-id></mixed-citation></tp:treatment-meta><tp:nomenclature><tp:taxon-name>
            <tp:taxon-name-part taxon-name-part-type="genus">Horaeomorphus</tp:taxon-name-part>
            <tp:taxon-name-part taxon-name-part-type="species">chinensis</tp:taxon-name-part>
          </tp:taxon-name><tp:taxon-authority>Franz, 1985</tp:taxon-authority><xref ref-type="fig" rid="F1">Figs 1A</xref><xref ref-type="fig" rid="F6">, 6B–E</xref><xref ref-type="fig" rid="F6">, 6G–K</xref><tp:nomenclature-citation-list><tp:nomenclature-citation><tp:taxon-name><tp:taxon-name-part taxon-name-part-type="genus">Horaeomorphus</tp:taxon-name-part> <tp:taxon-name-part taxon-name-part-type="species">chinensis</tp:taxon-name-part></tp:taxon-name><comment> Franz, 1985: 116.</comment></tp:nomenclature-citation></tp:nomenclature-citation-list></tp:nomenclature><tp:treatment-sec sec-type="material"><title>Material examined.</title><p>2 ♂♂, 4 ♀♀, labeled ‘China: Fujian Province, Wuyishan City [武夷山市], Tongmu Village [桐木村], Guadun [挂墩], <named-content xmlns:xlink="http://www.w3.org/1999/xlink" content-type="dwc:verbatimCoordinates" xlink:type="simple">27°44'03"N, 117°38'40"E</named-content>, decaying log, 1178m, 2.x.2015, Yan,Tu, Shen, Jiang&amp; Zhou leg.’; 2 ♂♂,2 ♀♀, labeled ‘China: Zhejiang, Lishui City [丽水市], Qingyuan Hsien [庆元县], Baishanzu [百山祖], Huangpi Swamp [黄皮湿地], <named-content xmlns:xlink="http://www.w3.org/1999/xlink" content-type="dwc:verbatimCoordinates" xlink:type="simple">27°49'38"N, 119°11'29"E</named-content>, decaying log, 1429m, 25.iv.2015, Song&amp;Yan leg.’; 1 ♀, labeled ‘China: S.Zhejiang, Qingyuan, Mt nr. Liyang Village [栗洋村], <named-content xmlns:xlink="http://www.w3.org/1999/xlink" content-type="dwc:verbatimCoordinates" xlink:type="simple">27°49'38"N, 119°11'22"E</named-content>, leaf litter, sifted, 29.iv.2014, 990–1160m, Peng, Song, Yan&amp;Yu leg.’.</p></tp:treatment-sec><tp:treatment-sec sec-type="Description of male"><title>Description of male.</title><p>Males (Fig. <xref ref-type="fig" rid="F1">1A</xref>) similar to females in external morphology, but metatrochanter (Fig. <xref ref-type="fig" rid="F6">6J</xref>) modified, with distal part protruded; slightly longer than half of metafemur, apex spiculate. <abbrev xmlns:xlink="http://www.w3.org/1999/xlink" xlink:title="length of the body = HL + PL + EL" xlink:type="simple">BL</abbrev> 2.52–2.76 mm; <abbrev xmlns:xlink="http://www.w3.org/1999/xlink" xlink:title="length of the head from the anterior clypeal margin to the occipital constriction" xlink:type="simple">HL</abbrev> 0.40–0.43 mm; <abbrev xmlns:xlink="http://www.w3.org/1999/xlink" xlink:title="width of the head across eyes" xlink:type="simple">HW</abbrev> 0.53–0.58 mm; <abbrev xmlns:xlink="http://www.w3.org/1999/xlink" xlink:title="length of the antennae" xlink:type="simple">AnL</abbrev> 1.05–1.17 mm, relative lengths of antennomeres: 1.0 : 0.9 : 1.4 : 1.1 : 1.1 : 1.0 : 1.0 : 1.0 : 1.1 : 1.1 : 2.0; <abbrev xmlns:xlink="http://www.w3.org/1999/xlink" xlink:title="length of the pronotum along the midline" xlink:type="simple">PL</abbrev> 0.75–0.81 mm; <abbrev xmlns:xlink="http://www.w3.org/1999/xlink" xlink:title="width of the pronotum at base" xlink:type="simple">PWb</abbrev> 0.46–0.52 mm; <abbrev xmlns:xlink="http://www.w3.org/1999/xlink" xlink:title="maximum width of the pronotum" xlink:type="simple">PWm</abbrev> 0.65–0.71 mm; <abbrev xmlns:xlink="http://www.w3.org/1999/xlink" xlink:title="length of the elytra along the suture, from the base of scutellum to the apex" xlink:type="simple">EL</abbrev> 1.37–1.53 mm; <abbrev xmlns:xlink="http://www.w3.org/1999/xlink" xlink:title="maximum width of the elytra" xlink:type="simple">EW</abbrev> 0.89–0.94 mm; <abbrev xmlns:xlink="http://www.w3.org/1999/xlink" xlink:title="elytral index = EL / EW" xlink:type="simple">EI</abbrev> 1.54–1.63.</p><fig id="F1" position="float" orientation="portrait"><label>Figure 1.</label><caption><p>Habitus of <italic><tp:taxon-name><tp:taxon-name-part taxon-name-part-type="genus">Horaeomorphus</tp:taxon-name-part></tp:taxon-name></italic> species. <bold>A</bold> <italic><tp:taxon-name><tp:taxon-name-part taxon-name-part-type="genus">Horaeomorphus</tp:taxon-name-part> <tp:taxon-name-part taxon-name-part-type="species">chinensis</tp:taxon-name-part></tp:taxon-name></italic>, male <bold>B</bold> <italic><tp:taxon-name><tp:taxon-name-part taxon-name-part-type="genus">Horaeomorphus</tp:taxon-name-part></tp:taxon-name></italic> sp., female. Scale bars: 1.0 mm.</p></caption><graphic xmlns:xlink="http://www.w3.org/1999/xlink" xlink:href="zookeys-572-051-g001.jpg" position="float" orientation="portrait" xlink:type="simple" id="oo_81608.jpg"/></fig><p>Aedeagus (Fig. <xref ref-type="fig" rid="F6">6C–E</xref>) elongate, <abbrev xmlns:xlink="http://www.w3.org/1999/xlink" xlink:title="length of the median lobe of aedeagus in ventral view" xlink:type="simple">AeL</abbrev> 0.48 mm; endophallus (Fig. <xref ref-type="fig" rid="F6">6H–I</xref>) very complicated, with large bell-shaped central complex surrounded at each side by weakly sclerotized, elongate lateral structures; parameres (Fig. <xref ref-type="fig" rid="F6">6G</xref>) slender, longer than median lobe, each with three apical setae and two subapical setae.</p></tp:treatment-sec><tp:treatment-sec sec-type="Distribution"><title>Distribution.</title><p>Eastern China: Fujian, Zhejiang (new provincial record).</p></tp:treatment-sec><tp:treatment-sec sec-type="Comments"><title>Comments.</title><p>
            <italic><tp:taxon-name><tp:taxon-name-part taxon-name-part-type="genus">Horaeomorphus</tp:taxon-name-part> <tp:taxon-name-part taxon-name-part-type="species">chinensis</tp:taxon-name-part></tp:taxon-name></italic> shares many characters with several congeners: <italic><tp:taxon-name><tp:taxon-name-part taxon-name-part-type="genus">Horaeomorphus</tp:taxon-name-part> <tp:taxon-name-part taxon-name-part-type="species">punctifrons</tp:taxon-name-part></tp:taxon-name></italic> Jałoszyński, 2006 (Malaysia: Pahang), <italic><tp:taxon-name><tp:taxon-name-part taxon-name-part-type="genus">Horaeomorphus</tp:taxon-name-part> <tp:taxon-name-part taxon-name-part-type="species">jeraianus</tp:taxon-name-part></tp:taxon-name></italic> Jałoszyński, 2006 (Malaysia: Kedah), <italic><tp:taxon-name><tp:taxon-name-part taxon-name-part-type="genus">Horaeomorphus</tp:taxon-name-part> <tp:taxon-name-part taxon-name-part-type="species">jaechi</tp:taxon-name-part></tp:taxon-name></italic> Jałoszyński, 2006 (Malaysia: Sarawak), <italic><tp:taxon-name><tp:taxon-name-part taxon-name-part-type="genus">Horaeomorphus</tp:taxon-name-part> <tp:taxon-name-part taxon-name-part-type="species">tiomanensis</tp:taxon-name-part></tp:taxon-name></italic> Jałoszyński, 2006 (Malaysia: Tioman Is.), <italic><tp:taxon-name><tp:taxon-name-part taxon-name-part-type="genus">Horaeomorphus</tp:taxon-name-part> <tp:taxon-name-part taxon-name-part-type="species">caverniventris</tp:taxon-name-part></tp:taxon-name></italic> Jałoszyński, 2006 (Malaysia: Pahang), <italic><tp:taxon-name><tp:taxon-name-part taxon-name-part-type="genus">Horaeomorphus</tp:taxon-name-part> <tp:taxon-name-part taxon-name-part-type="species">endauensis</tp:taxon-name-part></tp:taxon-name></italic> Jałoszyński &amp; Nomura, 2007 (Malaysia: Pahang), <italic><tp:taxon-name><tp:taxon-name-part taxon-name-part-type="genus">Horaeomorphus</tp:taxon-name-part> <tp:taxon-name-part taxon-name-part-type="species">imitator</tp:taxon-name-part></tp:taxon-name></italic> Jałoszyński, 2009 (the Philippines: Mindanao), <italic><tp:taxon-name><tp:taxon-name-part taxon-name-part-type="genus">Horaeomorphus</tp:taxon-name-part> <tp:taxon-name-part taxon-name-part-type="species">solodovnikovi</tp:taxon-name-part></tp:taxon-name></italic> Jałoszyński, 2014 (Laos: Champasak), <italic><tp:taxon-name><tp:taxon-name-part taxon-name-part-type="genus">Horaeomorphus</tp:taxon-name-part> <tp:taxon-name-part taxon-name-part-type="species">sakishimanus</tp:taxon-name-part></tp:taxon-name></italic> Jałoszyński, 2002 (Japan: Iriomote-jima and Ishigaki-jima islands), <italic><tp:taxon-name><tp:taxon-name-part taxon-name-part-type="genus">Horaeomorphus</tp:taxon-name-part> <tp:taxon-name-part taxon-name-part-type="species">hainanicus</tp:taxon-name-part></tp:taxon-name></italic> sp. n. (China: Hainan) and <italic><tp:taxon-name><tp:taxon-name-part taxon-name-part-type="genus">Horaeomorphus</tp:taxon-name-part> <tp:taxon-name-part taxon-name-part-type="species">pengzhongi</tp:taxon-name-part></tp:taxon-name></italic> sp. n. (China: Yunnan), all of them have elongate and convex habitus, the pronotum with three pits connected by a groove, the base of elytra barely wider than the basal margin of pronotum and protruded, recurved metatrochanters in males. Among these species, <italic><tp:taxon-name><tp:taxon-name-part taxon-name-part-type="genus">Horaeomorphus</tp:taxon-name-part> <tp:taxon-name-part taxon-name-part-type="species">hainanicus</tp:taxon-name-part></tp:taxon-name></italic> sp. n. and <italic><tp:taxon-name><tp:taxon-name-part taxon-name-part-type="genus">Horaeomorphus</tp:taxon-name-part> <tp:taxon-name-part taxon-name-part-type="species">pengzhongi</tp:taxon-name-part></tp:taxon-name></italic> sp. n. have a similar shape of the aedeagus, structures of endophallus and slender parameres each with two subapical setae, as those in <italic><tp:taxon-name><tp:taxon-name-part taxon-name-part-type="genus">Horaeomorphus</tp:taxon-name-part> <tp:taxon-name-part taxon-name-part-type="species">chinensis</tp:taxon-name-part></tp:taxon-name></italic>. The character combination of the pronotum and elytra with a dense and distinct punctation, the recurved metatrochanters without expansions on their ventral margins in male, the parameres longer than median lobe and the structures of the endophallus can be used to distinguish <italic><tp:taxon-name><tp:taxon-name-part taxon-name-part-type="genus">Horaeomorphus</tp:taxon-name-part> <tp:taxon-name-part taxon-name-part-type="species">chinensis</tp:taxon-name-part></tp:taxon-name></italic> from the two species mentioned above.</p></tp:treatment-sec><tp:treatment-sec sec-type="Bionomics"><title>Bionomics.</title><p>Specimens from Guadun were collected by sifting material from an ant nest (Fig. <xref ref-type="fig" rid="F10">10B</xref>) in a relatively dry rotten trunk in a bamboo forest; four specimens from Baishanzu were collected from under bark of a rotten tree.</p></tp:treatment-sec><tp:treatment-sec><!--Section generated to contain objects referenced in tp:taxon-treatment.--><fig id="F6" position="float" orientation="portrait"><label>Figure 6.</label><caption><p>Diagnostic characters of <italic><tp:taxon-name><tp:taxon-name-part taxon-name-part-type="genus">Horaeomorphus</tp:taxon-name-part></tp:taxon-name></italic> species. (<bold>A, F</bold> <italic><tp:taxon-name><tp:taxon-name-part taxon-name-part-type="genus">Horaeomorphus</tp:taxon-name-part></tp:taxon-name></italic> sp. <bold>B–E, G–K</bold> <italic><tp:taxon-name><tp:taxon-name-part taxon-name-part-type="genus">Horaeomorphus</tp:taxon-name-part> <tp:taxon-name-part taxon-name-part-type="species">chinensis</tp:taxon-name-part></tp:taxon-name></italic>) <bold>A</bold> Left antenna of male, in dorsal view <bold>B</bold> Left antenna of female, in dorsal view <bold>C</bold> Aedeagus, in ventral view <bold>D</bold> Same, in lateral view <bold>E</bold> Same, in dorsal view <bold>F</bold> Spermatheca, in lateral view <bold>G</bold> Apical portion of paramere, enlarged <bold>H</bold> Endophallus, enlarged, in ventral view <bold>I</bold> Same, schematic <bold>J</bold> Left metatrochanter of male, in ventral view <bold>K</bold> Spermatheca with bursa copulatrix, in lateral view. Scale bars: 0.5 mm (<bold>A, B</bold>); 0.2 mm (<bold>C, D, E</bold>); 0.1 mm (<bold>F, H, I</bold>); 0.04 mm (<bold>G</bold>); 0.3 mm (<bold>J, K</bold>).</p></caption><graphic xmlns:xlink="http://www.w3.org/1999/xlink" xlink:href="zookeys-572-051-g006.jpg" position="float" orientation="portrait" xlink:type="simple" id="oo_81613.jpg"/></fig><fig id="F10" position="float" orientation="portrait"><label>Figure 10.</label><caption><p>
          <bold>A</bold> Distribution of <italic><tp:taxon-name><tp:taxon-name-part taxon-name-part-type="genus">Horaeomorphus</tp:taxon-name-part></tp:taxon-name></italic> in mainland China <bold>B</bold> Habitat of <italic><tp:taxon-name><tp:taxon-name-part taxon-name-part-type="genus">Horaeomorphus</tp:taxon-name-part> <tp:taxon-name-part taxon-name-part-type="species">chinensis</tp:taxon-name-part></tp:taxon-name></italic> at Guadun.</p></caption><graphic xmlns:xlink="http://www.w3.org/1999/xlink" xlink:href="zookeys-572-051-g010.jpg" position="float" orientation="portrait" xlink:type="simple" id="oo_81617.jpg"/></fig></tp:treatment-sec></tp:taxon-treatment>
