# Supplementary material for: Contributions to the knowledge of the genus Horaeomorphus Schaufuss (Coleoptera, Staphylinidae, Scydmaeninae) in mainland China
Source: Zookeys. 2016 Mar 15;(572):51–70. doi: 10.3897/zookeys.572.7474 (PMC4846771; doi:10.3897/zookeys.572.7474)
Supplement: XML Treatment for Horaeomorphus sp. [file zookeys.572.7474-treatment2.xml]

<!DOCTYPE tp:taxon-treatment
  PUBLIC "-//TaxonX//DTD Taxonomic Treatment Publishing DTD v0 20100105//EN" "tax-treatment-NSO.dtd">
<tp:taxon-treatment xmlns:tp="http://www.plazi.org/taxpub"><tp:treatment-meta><kwd-group><label>Taxon classification</label><kwd><named-content content-type="kingdom">Animalia</named-content></kwd><kwd><named-content content-type="order">Coleoptera</named-content></kwd><kwd><named-content content-type="family">Staphylinidae</named-content></kwd></kwd-group><mixed-citation publication-type="journal"><person-group><name><surname>Zhou</surname><given-names>De-Yao</given-names></name><name><surname>Zhang</surname><given-names>Su-Jiong</given-names></name><name><surname>Li</surname><given-names>Li-Zhen</given-names></name></person-group><article-title>Contributions to the knowledge of the genus <italic><tp:taxon-name><tp:taxon-name-part taxon-name-part-type="genus">Horaeomorphus</tp:taxon-name-part></tp:taxon-name></italic> Schaufuss (<tp:taxon-name><tp:taxon-name-part taxon-name-part-type="order">Coleoptera</tp:taxon-name-part></tp:taxon-name>, <tp:taxon-name><tp:taxon-name-part taxon-name-part-type="family">Staphylinidae</tp:taxon-name-part></tp:taxon-name>, <tp:taxon-name><tp:taxon-name-part taxon-name-part-type="subfamily">Scydmaeninae</tp:taxon-name-part></tp:taxon-name>) in mainland China</article-title><source>Zookeys</source><day>15</day><month>3</month><year>2016</year><volume>2016</volume><issue>572</issue><fpage>51</fpage><lpage>70</lpage><pub-id pub-id-type="doi">10.3897/zookeys.572.7474</pub-id></mixed-citation></tp:treatment-meta><tp:nomenclature><tp:taxon-name>
            <tp:taxon-name-part taxon-name-part-type="genus">Horaeomorphus</tp:taxon-name-part>
            <tp:taxon-name-part taxon-name-part-type="uncertainty-rank">sp.</tp:taxon-name-part>
          </tp:taxon-name><xref ref-type="fig" rid="F1">Figs 1B</xref><xref ref-type="fig" rid="F6">, 6A</xref><xref ref-type="fig" rid="F6">, 6F</xref><!--PageBreak--></tp:nomenclature><tp:treatment-sec sec-type="material"><title>Material examined.</title><p>3 ♀♀, labeled ‘China: Guangxi Prov., Shangsi County [上思县], Shiwandashan [十万大山], alt. 300–400m, 23.iv.2011, Peng, Zhai &amp;Zhu leg.’.</p><!--PageBreak--></tp:treatment-sec><tp:treatment-sec sec-type="Description"><title>Description.</title><p>Body (Fig. <xref ref-type="fig" rid="F1">1B</xref>) large, strongly convex, <abbrev xmlns:xlink="http://www.w3.org/1999/xlink" xlink:title="length of the body = HL + PL + EL" xlink:type="simple">BL</abbrev> 2.48–2.51 mm; <abbrev xmlns:xlink="http://www.w3.org/1999/xlink" xlink:title="length of the head from the anterior clypeal margin to the occipital constriction" xlink:type="simple">HL</abbrev> 0.37–0.38 mm; <abbrev xmlns:xlink="http://www.w3.org/1999/xlink" xlink:title="width of the head across eyes" xlink:type="simple">HW</abbrev> 0.50 mm; antennae (Fig. <xref ref-type="fig" rid="F6">6A</xref>) relatively short, <abbrev xmlns:xlink="http://www.w3.org/1999/xlink" xlink:title="length of the antennae" xlink:type="simple">AnL</abbrev> 0.99 mm; relative lengths of antennomeres: 1.0 : 0.8 : 1.2 : 1.0 : 1.0 : 0.9 : 0.9 : 0.9 : 1.0 : 1.0 : 2.2; <abbrev xmlns:xlink="http://www.w3.org/1999/xlink" xlink:title="length of the pronotum along the midline" xlink:type="simple">PL</abbrev> 0.74–0.76 mm; <abbrev xmlns:xlink="http://www.w3.org/1999/xlink" xlink:title="maximum width of the pronotum" xlink:type="simple">PWm</abbrev> 0.59–0.61 mm; <abbrev xmlns:xlink="http://www.w3.org/1999/xlink" xlink:title="width of the pronotum at base" xlink:type="simple">PWb</abbrev> 0.46–0.47 mm; <abbrev xmlns:xlink="http://www.w3.org/1999/xlink" xlink:title="length of the elytra along the suture, from the base of scutellum to the apex" xlink:type="simple">EL</abbrev> 1.35–1.39 mm; <abbrev xmlns:xlink="http://www.w3.org/1999/xlink" xlink:title="maximum width of the elytra" xlink:type="simple">EW</abbrev> 1.00–1.03 mm; <abbrev xmlns:xlink="http://www.w3.org/1999/xlink" xlink:title="elytral index = EL / EW" xlink:type="simple">EI</abbrev> 1.30–1.38.</p><p>Spermatheca (Fig. <xref ref-type="fig" rid="F6">6F</xref>) elongate, <abbrev xmlns:xlink="http://www.w3.org/1999/xlink" xlink:title="length of the spermatheca" xlink:type="simple">SpL</abbrev> 0.13mm; with longitudinal groove at middle.</p></tp:treatment-sec><tp:treatment-sec sec-type="Comments"><title>Comments.</title><p>These females have strongly convex and broadened elytra (<abbrev xmlns:xlink="http://www.w3.org/1999/xlink" xlink:title="elytral index = EL / EW" xlink:type="simple">EI</abbrev> 1.30–1.38), distance between humeral calli wider than the width of the pronotum at base, large and deep punctures sharply delimited from background in the center of pronotal disc and anterior third of elytra. The shape of the spermatheca is similar to that of <italic><tp:taxon-name><tp:taxon-name-part taxon-name-part-type="genus">Horaeomorphus</tp:taxon-name-part> <tp:taxon-name-part taxon-name-part-type="species">caverniventris</tp:taxon-name-part></tp:taxon-name></italic> Jałoszyński, 2006 (Malaysia: Pahang), but females of the Malaysian species are larger (2.79–3.12 mm). Therefore the three specimens almost certainly belong to a new species, but a male must be found for formal description.</p></tp:treatment-sec><tp:treatment-sec sec-type="Distribution"><title>Distribution.</title><p>Southern China: Guangxi.</p></tp:treatment-sec><tp:treatment-sec><!--Section generated to contain objects referenced in tp:taxon-treatment.--><fig id="F1" position="float" orientation="portrait"><label>Figure 1.</label><caption><p>Habitus of <italic><tp:taxon-name><tp:taxon-name-part taxon-name-part-type="genus">Horaeomorphus</tp:taxon-name-part></tp:taxon-name></italic> species. <bold>A</bold> <italic><tp:taxon-name><tp:taxon-name-part taxon-name-part-type="genus">Horaeomorphus</tp:taxon-name-part> <tp:taxon-name-part taxon-name-part-type="species">chinensis</tp:taxon-name-part></tp:taxon-name></italic>, male <bold>B</bold> <italic><tp:taxon-name><tp:taxon-name-part taxon-name-part-type="genus">Horaeomorphus</tp:taxon-name-part></tp:taxon-name></italic> sp., female. Scale bars: 1.0 mm.</p></caption><graphic xmlns:xlink="http://www.w3.org/1999/xlink" xlink:href="zookeys-572-051-g001.jpg" position="float" orientation="portrait" xlink:type="simple" id="oo_81608.jpg"/></fig><fig id="F6" position="float" orientation="portrait"><label>Figure 6.</label><caption><p>Diagnostic characters of <italic><tp:taxon-name><tp:taxon-name-part taxon-name-part-type="genus">Horaeomorphus</tp:taxon-name-part></tp:taxon-name></italic> species. (<bold>A, F</bold> <italic><tp:taxon-name><tp:taxon-name-part taxon-name-part-type="genus">Horaeomorphus</tp:taxon-name-part></tp:taxon-name></italic> sp. <bold>B–E, G–K</bold> <italic><tp:taxon-name><tp:taxon-name-part taxon-name-part-type="genus">Horaeomorphus</tp:taxon-name-part> <tp:taxon-name-part taxon-name-part-type="species">chinensis</tp:taxon-name-part></tp:taxon-name></italic>) <bold>A</bold> Left antenna of male, in dorsal view <bold>B</bold> Left antenna of female, in dorsal view <bold>C</bold> Aedeagus, in ventral view <bold>D</bold> Same, in lateral view <bold>E</bold> Same, in dorsal view <bold>F</bold> Spermatheca, in lateral view <bold>G</bold> Apical portion of paramere, enlarged <bold>H</bold> Endophallus, enlarged, in ventral view <bold>I</bold> Same, schematic <bold>J</bold> Left metatrochanter of male, in ventral view <bold>K</bold> Spermatheca with bursa copulatrix, in lateral view. Scale bars: 0.5 mm (<bold>A, B</bold>); 0.2 mm (<bold>C, D, E</bold>); 0.1 mm (<bold>F, H, I</bold>); 0.04 mm (<bold>G</bold>); 0.3 mm (<bold>J, K</bold>).</p></caption><graphic xmlns:xlink="http://www.w3.org/1999/xlink" xlink:href="zookeys-572-051-g006.jpg" position="float" orientation="portrait" xlink:type="simple" id="oo_81613.jpg"/></fig></tp:treatment-sec></tp:taxon-treatment>
