# Supplementary material for: Contributions to the knowledge of the genus Horaeomorphus Schaufuss (Coleoptera, Staphylinidae, Scydmaeninae) in mainland China
Source: Zookeys. 2016 Mar 15;(572):51–70. doi: 10.3897/zookeys.572.7474 (PMC4846771; doi:10.3897/zookeys.572.7474)
Supplement: XML Treatment for Horaeomorphus hainanicus [file zookeys.572.7474-treatment3.xml]

<!DOCTYPE tp:taxon-treatment
  PUBLIC "-//TaxonX//DTD Taxonomic Treatment Publishing DTD v0 20100105//EN" "tax-treatment-NSO.dtd">
<tp:taxon-treatment xmlns:tp="http://www.plazi.org/taxpub"><tp:treatment-meta><kwd-group><label>Taxon classification</label><kwd><named-content content-type="kingdom">Animalia</named-content></kwd><kwd><named-content content-type="order">Coleoptera</named-content></kwd><kwd><named-content content-type="family">Staphylinidae</named-content></kwd></kwd-group><mixed-citation publication-type="journal"><person-group><name><surname>Zhou</surname><given-names>De-Yao</given-names></name><name><surname>Zhang</surname><given-names>Su-Jiong</given-names></name><name><surname>Li</surname><given-names>Li-Zhen</given-names></name></person-group><article-title>Contributions to the knowledge of the genus <italic><tp:taxon-name><tp:taxon-name-part taxon-name-part-type="genus">Horaeomorphus</tp:taxon-name-part></tp:taxon-name></italic> Schaufuss (<tp:taxon-name><tp:taxon-name-part taxon-name-part-type="order">Coleoptera</tp:taxon-name-part></tp:taxon-name>, <tp:taxon-name><tp:taxon-name-part taxon-name-part-type="family">Staphylinidae</tp:taxon-name-part></tp:taxon-name>, <tp:taxon-name><tp:taxon-name-part taxon-name-part-type="subfamily">Scydmaeninae</tp:taxon-name-part></tp:taxon-name>) in mainland China</article-title><source>Zookeys</source><day>15</day><month>3</month><year>2016</year><volume>2016</volume><issue>572</issue><fpage>51</fpage><lpage>70</lpage><pub-id pub-id-type="doi">10.3897/zookeys.572.7474</pub-id></mixed-citation></tp:treatment-meta><tp:nomenclature><tp:taxon-name>
            <tp:taxon-name-part taxon-name-part-type="genus">Horaeomorphus</tp:taxon-name-part>
            <tp:taxon-name-part taxon-name-part-type="species">hainanicus</tp:taxon-name-part>
            <object-id xmlns:xlink="http://www.w3.org/1999/xlink" content-type="zoobank" xlink:type="simple">http://zoobank.org/754810B2-86FD-4684-8B7C-A4981F223105</object-id>
          </tp:taxon-name><tp:taxon-authority>D.-Y. Zhou &amp; S.-J. Zhang</tp:taxon-authority><tp:taxon-status xmlns:xlink="http://www.w3.org/1999/xlink" xlink:type="simple">sp. n.</tp:taxon-status><xref ref-type="fig" rid="F2">Figs 2</xref><xref ref-type="fig" rid="F4">, 4</xref></tp:nomenclature><tp:treatment-sec sec-type="type material"><title>Type material</title><p>(20 ♂♂, 25 ♀♀)<bold>. Holotype: CHINA</bold>: ♂, labeled ‘China: Hainan, Ledong Hsien [乐东县], Jianfengling [尖峰岭] N.R., Mingfenggu [鸣凤谷], <named-content xmlns:xlink="http://www.w3.org/1999/xlink" content-type="dwc:verbatimCoordinates" xlink:type="simple">18°44'30"N, 108°50'29"E</named-content>, rainforest, decaying log from a colony termite nest, 995 m, 23.i.2015, Peng, Yin, Tu, Song, Shen, Zhou, Yan, Wang leg.’. <bold>Paratypes</bold>: 7 ♂♂, 14 ♀♀, same locality as holotype; 1 ♀, same locality as holotype, except ‘alt. 950m, 30-IV-2012, PAN Y.H. &amp; LI W. R. leg.’; 6 ♂♂, 7 ♀♀, labeled ‘China: Hainan, Qiongzhong Hsien [琼州县], Limu Mt [黎母山], nr. residence, path to peak, <named-content xmlns:xlink="http://www.w3.org/1999/xlink" content-type="dwc:verbatimCoordinates" xlink:type="simple">19°10'04"N, 109°44'45"E</named-content>, decaying log, 1000 m, 31.i.2015, Peng, Yin,Tu, Song, Shen, Zhou, Yan, Wang leg.’; 2 ♂♂, 1 ♀, same locality as previously except ‘01.ii.2015’; 1 ♂, 1 ♀, same locality as previously except ‘nr. residence, <named-content xmlns:xlink="http://www.w3.org/1999/xlink" content-type="dwc:verbatimCoordinates" xlink:type="simple">19°10'04"N, 109°44'45"E</named-content>, decaying log, 625m, 29.i.2015’; 1 ♂, same locality as previously except ‘path to Limu Temple, <named-content xmlns:xlink="http://www.w3.org/1999/xlink" content-type="dwc:verbatimCoordinates" xlink:type="simple">19°08'09"N, 109°45'46"E</named-content>, 580–760m, 29.i.2015, Peng, Yin, Tu, Song, Shen leg.’; 2 ♂♂, 1♀, labeled ‘China: Hainan, Wuzhi Shan [五指山] N. R., nr.reservoir, <named-content xmlns:xlink="http://www.w3.org/1999/xlink" content-type="dwc:verbatimCoordinates" xlink:type="simple">18°53'10"N, 109°36'11"E</named-content>, 500m, 22.iv.2012, leaf litter, sifted, Peng&amp; Dai leg.’.</p></tp:treatment-sec><tp:treatment-sec sec-type="Diagnosis"><title>Diagnosis.</title><p>
            <italic><tp:taxon-name><tp:taxon-name-part taxon-name-part-type="genus">Horaeomorphus</tp:taxon-name-part> <tp:taxon-name-part taxon-name-part-type="species">hainanicus</tp:taxon-name-part></tp:taxon-name></italic> can be readily separated from all other congeners by its moderately large (2.53–3.08 mm) and elongate body, fine punctation on pronotal disc and elytra, rounded apices of metatrochanters in male, parameres each with 3–5 apical setae and two subapical setae, unique structure of endophallus and shape of spermatheca.</p></tp:treatment-sec><tp:treatment-sec sec-type="Description"><title>Description.</title><p>Male. <abbrev xmlns:xlink="http://www.w3.org/1999/xlink" xlink:title="length of the body = HL + PL + EL" xlink:type="simple">BL</abbrev> 2.77–3.08 mm; body (Fig. <xref ref-type="fig" rid="F2">2A</xref>) large, strongly convex, reddish brown, legs and palpi slightly lighter. Head broadest at large, finely faceted and moderately convex eyes, <abbrev xmlns:xlink="http://www.w3.org/1999/xlink" xlink:title="length of the head from the anterior clypeal margin to the occipital constriction" xlink:type="simple">HL</abbrev> 0.40–0.48 mm, <abbrev xmlns:xlink="http://www.w3.org/1999/xlink" xlink:title="width of the head across eyes" xlink:type="simple">HW</abbrev> 0.58–0.68 mm; tempora rounded and slightly shorter than eye in dorsal view; vertex strongly transverse and weakly convex, with pair of small but distinct pits located near posterior margins of supra-antennal tubercles; frons weakly convex; supra-antennal tubercles strongly raised. Punctation on vertex and frons fine and inconspicuous; setae moderately long, sparse. Antennae (Fig. <xref ref-type="fig" rid="F4">4A</xref>) short, <abbrev xmlns:xlink="http://www.w3.org/1999/xlink" xlink:title="length of the antennae" xlink:type="simple">AnL</abbrev> 1.21–1.24 mm, relative lengths of antennomeres: 1.0 : 1.1 : 1.7 <!--PageBreak-->: 1.5 : 1.4 : 1.5 : 1.2 : 1.1 : 1.2 : 1.1 : 2.2. Pronotum inversely subtrapezoidal, widest near anterior third, <abbrev xmlns:xlink="http://www.w3.org/1999/xlink" xlink:title="length of the pronotum along the midline" xlink:type="simple">PL</abbrev> 0.87–0.94 mm, <abbrev xmlns:xlink="http://www.w3.org/1999/xlink" xlink:title="maximum width of the pronotum" xlink:type="simple">PWm</abbrev> 0.72–0.81 mm, <abbrev xmlns:xlink="http://www.w3.org/1999/xlink" xlink:title="width of the pronotum at base" xlink:type="simple">PWb</abbrev> 0.52–0.58 mm; anterior margin rounded, sides narrowing toward base; hind angles obtuse and blunt; posterior collar delimited from disc by deep and narrow transverse groove connecting three small pits. Punctation on disc as fine as that on frons and vertex; dorsal surface glossy; setation moderately long. Elytra oval and elongate, moderately convex; widest near anterior third, narrowing toward apices. <abbrev xmlns:xlink="http://www.w3.org/1999/xlink" xlink:title="length of the elytra along the suture, from the base of scutellum to the apex" xlink:type="simple">EL</abbrev> 1.50–1.66 mm, <abbrev xmlns:xlink="http://www.w3.org/1999/xlink" xlink:title="maximum width of the elytra" xlink:type="simple">EW</abbrev> 0.92–1.04 mm, <abbrev xmlns:xlink="http://www.w3.org/1999/xlink" xlink:title="elytral index = EL / EW" xlink:type="simple">EI</abbrev> 1.59–1.63. Humeral calli distinct. Punctures more distinct than those on pronotum, sharply marked and separated by spaces 3–4× as wide as puncture diameters; setation moderately dense. Hindwings fully developed. Metatrochanter (Fig. <xref ref-type="fig" rid="F4">4I</xref>) modified, with distal part protruded and recurved; as long as half of metafemur, apex rounded. Aedeagus (Fig. <xref ref-type="fig" rid="F4">4B–D</xref>) elongate, <abbrev xmlns:xlink="http://www.w3.org/1999/xlink" xlink:title="length of the median lobe of aedeagus in ventral view" xlink:type="simple">AeL</abbrev> 0.53 mm; endophallus (Fig. <xref ref-type="fig" rid="F4">4F–G</xref>) very complicated, with large bell-shaped central complex surrounded at each side by weakly sclerotized, elongate lateral structures; parameres (Fig. <xref ref-type="fig" rid="F4">4E</xref>) slender, longer than median lobe, each with 3–5 apical setae and two subapical setae.</p><fig id="F2" position="float" orientation="portrait"><label>Figure 2.</label><caption><p>Habitus of <italic><tp:taxon-name><tp:taxon-name-part taxon-name-part-type="genus">Horaeomorphus</tp:taxon-name-part> <tp:taxon-name-part taxon-name-part-type="species">hainanicus</tp:taxon-name-part></tp:taxon-name></italic> sp. n. <bold>A</bold> male <bold>B</bold> female. Scale bars: 1.0 mm.</p></caption><graphic xmlns:xlink="http://www.w3.org/1999/xlink" xlink:href="zookeys-572-051-g002.jpg" position="float" orientation="portrait" xlink:type="simple" id="oo_81609.jpg"/></fig><p>Female. Similar to male, with slightly smaller body and unmodified metatrochanter. <abbrev xmlns:xlink="http://www.w3.org/1999/xlink" xlink:title="length of the body = HL + PL + EL" xlink:type="simple">BL</abbrev> 2.53–2.85 mm, <abbrev xmlns:xlink="http://www.w3.org/1999/xlink" xlink:title="length of the head from the anterior clypeal margin to the occipital constriction" xlink:type="simple">HL</abbrev> 0.39–0.42 mm, <abbrev xmlns:xlink="http://www.w3.org/1999/xlink" xlink:title="width of the head across eyes" xlink:type="simple">HW</abbrev> 0.57–0.62 mm, <abbrev xmlns:xlink="http://www.w3.org/1999/xlink" xlink:title="length of the antennae" xlink:type="simple">AnL</abbrev> 1.11–1.20 mm, relative lengths of antennomeres: 1.0 : 1.1 : 1.5 : 1.4 : 1.4 : 1.3 : 1.1 : 1.1 : 1.2 : 1.2 : 2.2. <abbrev xmlns:xlink="http://www.w3.org/1999/xlink" xlink:title="length of the pronotum along the midline" xlink:type="simple">PL</abbrev> 0.76–0.88 mm, <abbrev xmlns:xlink="http://www.w3.org/1999/xlink" xlink:title="maximum width of the pronotum" xlink:type="simple">PWm</abbrev> 0.63–0.74 mm, <abbrev xmlns:xlink="http://www.w3.org/1999/xlink" xlink:title="width of the pronotum at base" xlink:type="simple">PWb</abbrev> 0.49–0.54 mm; <abbrev xmlns:xlink="http://www.w3.org/1999/xlink" xlink:title="length of the elytra along the suture, from the base of scutellum to the apex" xlink:type="simple">EL</abbrev> 1.39–1.54 mm, <abbrev xmlns:xlink="http://www.w3.org/1999/xlink" xlink:title="maximum width of the elytra" xlink:type="simple">EW</abbrev> 0.84–0.97 mm, <abbrev xmlns:xlink="http://www.w3.org/1999/xlink" xlink:title="elytral index = EL / EW" xlink:type="simple">EI</abbrev> 1.58–1.64, spermatheca (Fig. <xref ref-type="fig" rid="F4">4H</xref>) ovoid, slightly elongate, <abbrev xmlns:xlink="http://www.w3.org/1999/xlink" xlink:title="length of the spermatheca" xlink:type="simple">SpL</abbrev> 0.12 mm.</p></tp:treatment-sec><tp:treatment-sec sec-type="Comments"><title>Comments.</title><p>
            <italic><tp:taxon-name><tp:taxon-name-part taxon-name-part-type="genus">Horaeomorphus</tp:taxon-name-part> <tp:taxon-name-part taxon-name-part-type="species">hainanicus</tp:taxon-name-part></tp:taxon-name></italic> is similar to many congeners (see comments at <italic><tp:taxon-name><tp:taxon-name-part taxon-name-part-type="genus">Horaeomorphus</tp:taxon-name-part> <tp:taxon-name-part taxon-name-part-type="species">chinensis</tp:taxon-name-part></tp:taxon-name></italic>), and has a similar endophallic structures and the shape of spermatheca as <italic><tp:taxon-name><tp:taxon-name-part taxon-name-part-type="genus">Horaeomorphus</tp:taxon-name-part> <tp:taxon-name-part taxon-name-part-type="species">chinensis</tp:taxon-name-part></tp:taxon-name></italic>. The relatively larger body (2.77–3.08 mm in males), the pronotal and elytral surface glossy, protruded metatrochanters with rounded apices and subtle differences in the endophallus can be used to readily separate this species from <italic><tp:taxon-name><tp:taxon-name-part taxon-name-part-type="genus">Horaeomorphus</tp:taxon-name-part> <tp:taxon-name-part taxon-name-part-type="species">chinensis</tp:taxon-name-part></tp:taxon-name></italic>.</p></tp:treatment-sec><tp:treatment-sec sec-type="Bionomics"><title>Bionomics.</title><p>Specimens of the type series were collected from ant and termite nest material in rotten wood and under bark of standing rotten logs in rainforests of Hainan.</p></tp:treatment-sec><tp:treatment-sec sec-type="Distribution"><title>Distribution.</title><p>Southern China: Hainan.</p></tp:treatment-sec><tp:treatment-sec sec-type="Etymology"><title>Etymology.</title><p>The specific epithet refers to the province where the type locality of the new species lies.</p></tp:treatment-sec><tp:treatment-sec><!--Section generated to contain objects referenced in tp:taxon-treatment.--><fig id="F4" position="float" orientation="portrait"><label>Figure 4.</label><caption><p>Diagnostic characters of <italic><tp:taxon-name><tp:taxon-name-part taxon-name-part-type="genus">Horaeomorphus</tp:taxon-name-part> <tp:taxon-name-part taxon-name-part-type="species">hainanicus</tp:taxon-name-part></tp:taxon-name></italic> sp. n. <bold>A</bold> Left antenna of male, in dorsal view <bold>B</bold> Aedeagus, in ventral view <bold>C</bold> Same, in lateral view <bold>D</bold> Same, in dorsal view <bold>E</bold> Apical portion of paramere, enlarged <bold>F</bold> Endophallus, enlarged, in ventral view <bold>G</bold> Same, schematic <bold>H</bold> Spermatheca, in lateral view <bold>I</bold> Left metatrochanter of male, in ventral view. Scale bards: 0.5 mm (<bold>A</bold>); 0.2 mm (<bold>B, C, D</bold>); 0.04 mm (<bold>E</bold>); 0.1 mm (<bold>F, G, H</bold>); 0.3 mm (<bold>I</bold>).</p></caption><graphic xmlns:xlink="http://www.w3.org/1999/xlink" xlink:href="zookeys-572-051-g004.jpg" position="float" orientation="portrait" xlink:type="simple" id="oo_81611.jpg"/></fig></tp:treatment-sec></tp:taxon-treatment>
