# Supplementary material for: Contributions to the knowledge of the genus Horaeomorphus Schaufuss (Coleoptera, Staphylinidae, Scydmaeninae) in mainland China
Source: Zookeys. 2016 Mar 15;(572):51–70. doi: 10.3897/zookeys.572.7474 (PMC4846771; doi:10.3897/zookeys.572.7474)
Supplement: XML Treatment for Horaeomorphus punctatus [file zookeys.572.7474-treatment4.xml]

<!DOCTYPE tp:taxon-treatment
  PUBLIC "-//TaxonX//DTD Taxonomic Treatment Publishing DTD v0 20100105//EN" "tax-treatment-NSO.dtd">
<tp:taxon-treatment xmlns:tp="http://www.plazi.org/taxpub"><tp:treatment-meta><kwd-group><label>Taxon classification</label><kwd><named-content content-type="kingdom">Animalia</named-content></kwd><kwd><named-content content-type="order">Coleoptera</named-content></kwd><kwd><named-content content-type="family">Staphylinidae</named-content></kwd></kwd-group><mixed-citation publication-type="journal"><person-group><name><surname>Zhou</surname><given-names>De-Yao</given-names></name><name><surname>Zhang</surname><given-names>Su-Jiong</given-names></name><name><surname>Li</surname><given-names>Li-Zhen</given-names></name></person-group><article-title>Contributions to the knowledge of the genus <italic><tp:taxon-name><tp:taxon-name-part taxon-name-part-type="genus">Horaeomorphus</tp:taxon-name-part></tp:taxon-name></italic> Schaufuss (<tp:taxon-name><tp:taxon-name-part taxon-name-part-type="order">Coleoptera</tp:taxon-name-part></tp:taxon-name>, <tp:taxon-name><tp:taxon-name-part taxon-name-part-type="family">Staphylinidae</tp:taxon-name-part></tp:taxon-name>, <tp:taxon-name><tp:taxon-name-part taxon-name-part-type="subfamily">Scydmaeninae</tp:taxon-name-part></tp:taxon-name>) in mainland China</article-title><source>Zookeys</source><day>15</day><month>3</month><year>2016</year><volume>2016</volume><issue>572</issue><fpage>51</fpage><lpage>70</lpage><pub-id pub-id-type="doi">10.3897/zookeys.572.7474</pub-id></mixed-citation></tp:treatment-meta><tp:nomenclature><tp:taxon-name>
            <tp:taxon-name-part taxon-name-part-type="genus">Horaeomorphus</tp:taxon-name-part>
            <tp:taxon-name-part taxon-name-part-type="species">punctatus</tp:taxon-name-part>
            <object-id xmlns:xlink="http://www.w3.org/1999/xlink" content-type="zoobank" xlink:type="simple">http://zoobank.org/B832FF57-E3B1-44C3-9D4F-87C3471AA98B</object-id>
          </tp:taxon-name><tp:taxon-authority>D.-Y. Zhou &amp; S.-J. Zhang</tp:taxon-authority><tp:taxon-status xmlns:xlink="http://www.w3.org/1999/xlink" xlink:type="simple">sp. n.</tp:taxon-status><xref ref-type="fig" rid="F3">Figs 3</xref><xref ref-type="fig" rid="F5">, 5</xref><!--PageBreak--></tp:nomenclature><tp:treatment-sec sec-type="type material"><title>Type material</title><p>(1 ♂, 1 ♀)<bold>. Holotype: CHINA</bold>: ♂, labeled ‘China: Yunnan Prov., Yingjiang Hsien [盈江县], Xima [昔马], 1500–1650m, 20–22.v.2013, Wen-Xuan Bi leg.’. <bold>Paratype</bold>: 1 ♀, same locality as holotype.</p></tp:treatment-sec><tp:treatment-sec sec-type="Diagnosis"><title>Diagnosis.</title><p>
            <italic><tp:taxon-name><tp:taxon-name-part taxon-name-part-type="genus">Horaeomorphus</tp:taxon-name-part> <tp:taxon-name-part taxon-name-part-type="species">punctatus</tp:taxon-name-part></tp:taxon-name></italic> can be readily separated from all other congeners by its moderately large (2.07–2.36 mm) and stout body, broad pronotum with <!--PageBreak-->a row of three pits connected by a shallow, barely notable groove; dense and coarse punctation on elytra, unmodified metatrochanters in male, aedeagal parameres lacking setae at apices and shape of spermatheca.</p></tp:treatment-sec><tp:treatment-sec sec-type="Description"><title>Description.</title><p>Male. <abbrev xmlns:xlink="http://www.w3.org/1999/xlink" xlink:title="length of the body = HL + PL + EL" xlink:type="simple">BL</abbrev> 2.36 mm; body (Fig. <xref ref-type="fig" rid="F3">3A</xref>) moderately large, flattened, dark reddish-brown, legs and palpi slightly lighter. Head broadest at large, finely faceted and moderately convex eyes, <abbrev xmlns:xlink="http://www.w3.org/1999/xlink" xlink:title="length of the head from the anterior clypeal margin to the occipital constriction" xlink:type="simple">HL</abbrev> 0.34 mm, <abbrev xmlns:xlink="http://www.w3.org/1999/xlink" xlink:title="width of the head across eyes" xlink:type="simple">HW</abbrev> 0.46 mm; tempora shorter than eye in dorsal view, in anterior third nearly parallel, then strongly bent and in posterior third nearly transverse to long axis of head; vertex strongly transverse and weakly convex, <!--PageBreak--><!--PageBreak--><!--PageBreak--><!--PageBreak-->with pair of small but distinct pits located near posterior margins of supra-antennal tubercles; frons weakly convex; supra-antennal tubercles strongly raised. Punctures on vertex and frons fine and inconspicuous; setation moderately long, sparse. Antennae (Fig. <xref ref-type="fig" rid="F5">5A</xref>) short, <abbrev xmlns:xlink="http://www.w3.org/1999/xlink" xlink:title="length of the antennae" xlink:type="simple">AnL</abbrev> 0.87 mm, relative lengths of antennomeres: 1.0 : 0.9 : 1.0 : 0.9 : 0.9 : 0.8 : 0.8 : 0.8 : 0.9 : 1.0 : 1.5. Pronotum broad, nearly circular, slightly longer than wide, widest at middle, <abbrev xmlns:xlink="http://www.w3.org/1999/xlink" xlink:title="length of the pronotum along the midline" xlink:type="simple">PL</abbrev> 0.76 mm, <abbrev xmlns:xlink="http://www.w3.org/1999/xlink" xlink:title="maximum width of the pronotum" xlink:type="simple">PWm</abbrev> 0.72 mm, <abbrev xmlns:xlink="http://www.w3.org/1999/xlink" xlink:title="width of the pronotum at base" xlink:type="simple">PWb</abbrev> 0.47 mm; posterior collar short, well delimited from disc by constriction and row of three shallow pits connected by shallow groove; punctation dense and coarse; setation moderately long. Elytra broad, flattened and distinctly impressed in middle at about anterior third; <abbrev xmlns:xlink="http://www.w3.org/1999/xlink" xlink:title="length of the elytra along the suture, from the base of scutellum to the apex" xlink:type="simple">EL</abbrev> 1.26 mm, <abbrev xmlns:xlink="http://www.w3.org/1999/xlink" xlink:title="maximum width of the elytra" xlink:type="simple">EW</abbrev> 0.84 mm, <abbrev xmlns:xlink="http://www.w3.org/1999/xlink" xlink:title="elytral index = EL / EW" xlink:type="simple">EI</abbrev> 1.50. Punctures coarse, more distinct than those on pronotum, sharply marked and separated by spaces as wide as diameters of punctures; setation long, moderately dense, erect to suberect. Hindwings fully developed. Metatrochanter (Fig. <xref ref-type="fig" rid="F5">5I</xref>) unmodified, with distinct ventral edge. Aedeagus (Fig. <xref ref-type="fig" rid="F5">5B–D</xref>) relatively slender, with median lobe strongly narrowing toward apex, <abbrev xmlns:xlink="http://www.w3.org/1999/xlink" xlink:title="length of the median lobe of aedeagus in ventral view" xlink:type="simple">AeL</abbrev> 0.57 mm; endophallus (Fig. <xref ref-type="fig" rid="F5">5F–G</xref>) relatively small and complicated, with sclerotized central portion and two moderately darkly sclerotized and curved structures; parameres (Fig. <xref ref-type="fig" rid="F5">5E</xref>) slender, minimally longer than median lobe, without apical setae.</p><fig id="F3" position="float" orientation="portrait"><label>Figure 3.</label><caption><p>Habitus of <italic><tp:taxon-name><tp:taxon-name-part taxon-name-part-type="genus">Horaeomorphus</tp:taxon-name-part> <tp:taxon-name-part taxon-name-part-type="species">punctatus</tp:taxon-name-part></tp:taxon-name></italic> sp. n. <bold>A</bold> male <bold>B</bold> female. Scale bars: 0.5 mm.</p></caption><graphic xmlns:xlink="http://www.w3.org/1999/xlink" xlink:href="zookeys-572-051-g003.jpg" position="float" orientation="portrait" xlink:type="simple" id="oo_81610.jpg"/></fig><fig id="F4" position="float" orientation="portrait"><label>Figure 4.</label><caption><p>Diagnostic characters of <italic><tp:taxon-name><tp:taxon-name-part taxon-name-part-type="genus">Horaeomorphus</tp:taxon-name-part> <tp:taxon-name-part taxon-name-part-type="species">hainanicus</tp:taxon-name-part></tp:taxon-name></italic> sp. n. <bold>A</bold> Left antenna of male, in dorsal view <bold>B</bold> Aedeagus, in ventral view <bold>C</bold> Same, in lateral view <bold>D</bold> Same, in dorsal view <bold>E</bold> Apical portion of paramere, enlarged <bold>F</bold> Endophallus, enlarged, in ventral view <bold>G</bold> Same, schematic <bold>H</bold> Spermatheca, in lateral view <bold>I</bold> Left metatrochanter of male, in ventral view. Scale bards: 0.5 mm (<bold>A</bold>); 0.2 mm (<bold>B, C, D</bold>); 0.04 mm (<bold>E</bold>); 0.1 mm (<bold>F, G, H</bold>); 0.3 mm (<bold>I</bold>).</p></caption><graphic xmlns:xlink="http://www.w3.org/1999/xlink" xlink:href="zookeys-572-051-g004.jpg" position="float" orientation="portrait" xlink:type="simple" id="oo_81611.jpg"/></fig><fig id="F5" position="float" orientation="portrait"><label>Figure 5.</label><caption><p>Diagnostic characters of <italic><tp:taxon-name><tp:taxon-name-part taxon-name-part-type="genus">Horaeomorphus</tp:taxon-name-part> <tp:taxon-name-part taxon-name-part-type="species">punctatus</tp:taxon-name-part></tp:taxon-name></italic> sp. n. <bold>A</bold> Left antenna of male, in dorsal view <bold>B</bold> Aedeagus, in ventral view <bold>C</bold> Same, in lateral view <bold>D</bold> Same, in dorsal view <bold>E</bold> Apical portion of paramere, enlarged <bold>F</bold> Endophallus, enlarged, in ventral view <bold>G</bold> Same, schematic <bold>H</bold> Spermatheca, in lateral view <bold>I</bold> Left metatrochanter of male, in ventral view. Scale bars: 0.3 mm (<bold>A</bold>); 0.2 mm (<bold>B, C, D</bold>); 0.03 mm (<bold>E</bold>); 0.08 mm (<bold>F, G</bold>); 0.04 mm (<bold>H</bold>); 0.3 mm (<bold>I</bold>).</p></caption><graphic xmlns:xlink="http://www.w3.org/1999/xlink" xlink:href="zookeys-572-051-g005.jpg" position="float" orientation="portrait" xlink:type="simple" id="oo_81612.jpg"/></fig><p>Female. Similar to male, but with smaller body and less contractive pronotal base. <abbrev xmlns:xlink="http://www.w3.org/1999/xlink" xlink:title="length of the body = HL + PL + EL" xlink:type="simple">BL</abbrev> 2.07 mm, <abbrev xmlns:xlink="http://www.w3.org/1999/xlink" xlink:title="length of the head from the anterior clypeal margin to the occipital constriction" xlink:type="simple">HL</abbrev> 0.33 mm, <abbrev xmlns:xlink="http://www.w3.org/1999/xlink" xlink:title="width of the head across eyes" xlink:type="simple">HW</abbrev> 0.44 mm, <abbrev xmlns:xlink="http://www.w3.org/1999/xlink" xlink:title="length of the antennae" xlink:type="simple">AnL</abbrev> 0.75 mm, relative lengths of antennomeres: 0.8 : 0.8 : 0.9 : 0.8 : 0.7 : 0.7 : 0.6 : 0.7 : 0.6 : 1.0 : 1.2. <abbrev xmlns:xlink="http://www.w3.org/1999/xlink" xlink:title="length of the pronotum along the midline" xlink:type="simple">PL</abbrev> 0.63 mm, <abbrev xmlns:xlink="http://www.w3.org/1999/xlink" xlink:title="maximum width of the pronotum" xlink:type="simple">PWm</abbrev> 0.58 mm, <abbrev xmlns:xlink="http://www.w3.org/1999/xlink" xlink:title="width of the pronotum at base" xlink:type="simple">PWb</abbrev> 0.44 mm; <abbrev xmlns:xlink="http://www.w3.org/1999/xlink" xlink:title="length of the elytra along the suture, from the base of scutellum to the apex" xlink:type="simple">EL</abbrev> 1.11 mm, <abbrev xmlns:xlink="http://www.w3.org/1999/xlink" xlink:title="maximum width of the elytra" xlink:type="simple">EW</abbrev> 0.74 mm, <abbrev xmlns:xlink="http://www.w3.org/1999/xlink" xlink:title="elytral index = EL / EW" xlink:type="simple">EI</abbrev> 1.50, spermatheca (Fig. <xref ref-type="fig" rid="F5">5H</xref>) spherical, <abbrev xmlns:xlink="http://www.w3.org/1999/xlink" xlink:title="length of the spermatheca" xlink:type="simple">SpL</abbrev> 0.08 mm, with complicated internal structures.</p></tp:treatment-sec><tp:treatment-sec sec-type="Comments"><title>Comments.</title><p>
            <italic><tp:taxon-name><tp:taxon-name-part taxon-name-part-type="genus">Horaeomorphus</tp:taxon-name-part> <tp:taxon-name-part taxon-name-part-type="species">punctatus</tp:taxon-name-part></tp:taxon-name></italic> is similar to <italic><tp:taxon-name><tp:taxon-name-part taxon-name-part-type="genus">Horaeomorphus</tp:taxon-name-part> <tp:taxon-name-part taxon-name-part-type="species">mesaios</tp:taxon-name-part></tp:taxon-name></italic> Jałoszyński &amp; Nomura, 2004 (Vietnam: Ninh Pinh), <italic><tp:taxon-name><tp:taxon-name-part taxon-name-part-type="genus">Horaeomorphus</tp:taxon-name-part> <tp:taxon-name-part taxon-name-part-type="species">valdepunctatus</tp:taxon-name-part></tp:taxon-name></italic> Franz, 1984 (Malaysia: Pahang), <italic><tp:taxon-name><tp:taxon-name-part taxon-name-part-type="genus">Horaeomorphus</tp:taxon-name-part> <tp:taxon-name-part taxon-name-part-type="species">sarawakensis</tp:taxon-name-part></tp:taxon-name></italic> Franz, 1992 (W Malaysia) and <italic><tp:taxon-name><tp:taxon-name-part taxon-name-part-type="genus">Horaeomorphus</tp:taxon-name-part> <tp:taxon-name-part taxon-name-part-type="species">samosirensis</tp:taxon-name-part></tp:taxon-name></italic> Jałoszyński, 2009 (Indonesia: Sumatra) in habitus, and is also very similar to <italic><tp:taxon-name><tp:taxon-name-part taxon-name-part-type="genus">Horaeomorphus</tp:taxon-name-part> <tp:taxon-name-part taxon-name-part-type="species">mesaios</tp:taxon-name-part></tp:taxon-name></italic> in the shape of aedeagus and structures of endophallus; but it can be identified by its relatively large body (2.07–2.36 mm), the pronotum with three basal pits; unmodified metafemora, non-protruded metatrochanters in males and achaetous parameral apex.</p></tp:treatment-sec><tp:treatment-sec sec-type="Distribution"><title>Distribution.</title><p>Southern China: Yunnan.</p></tp:treatment-sec><tp:treatment-sec sec-type="Etymology"><title>Etymology.</title><p>The specific epithet refers to the coarse punctation of the elytra.</p></tp:treatment-sec></tp:taxon-treatment>
