# Supplementary material for: Contributions to the knowledge of the genus Horaeomorphus Schaufuss (Coleoptera, Staphylinidae, Scydmaeninae) in mainland China
Source: Zookeys. 2016 Mar 15;(572):51–70. doi: 10.3897/zookeys.572.7474 (PMC4846771; doi:10.3897/zookeys.572.7474)
Supplement: XML Treatment for Horaeomorphus pengzhongi [file zookeys.572.7474-treatment5.xml]

<!DOCTYPE tp:taxon-treatment
  PUBLIC "-//TaxonX//DTD Taxonomic Treatment Publishing DTD v0 20100105//EN" "tax-treatment-NSO.dtd">
<tp:taxon-treatment xmlns:tp="http://www.plazi.org/taxpub"><tp:treatment-meta><kwd-group><label>Taxon classification</label><kwd><named-content content-type="kingdom">Animalia</named-content></kwd><kwd><named-content content-type="order">Coleoptera</named-content></kwd><kwd><named-content content-type="family">Staphylinidae</named-content></kwd></kwd-group><mixed-citation publication-type="journal"><person-group><name><surname>Zhou</surname><given-names>De-Yao</given-names></name><name><surname>Zhang</surname><given-names>Su-Jiong</given-names></name><name><surname>Li</surname><given-names>Li-Zhen</given-names></name></person-group><article-title>Contributions to the knowledge of the genus <italic><tp:taxon-name><tp:taxon-name-part taxon-name-part-type="genus">Horaeomorphus</tp:taxon-name-part></tp:taxon-name></italic> Schaufuss (<tp:taxon-name><tp:taxon-name-part taxon-name-part-type="order">Coleoptera</tp:taxon-name-part></tp:taxon-name>, <tp:taxon-name><tp:taxon-name-part taxon-name-part-type="family">Staphylinidae</tp:taxon-name-part></tp:taxon-name>, <tp:taxon-name><tp:taxon-name-part taxon-name-part-type="subfamily">Scydmaeninae</tp:taxon-name-part></tp:taxon-name>) in mainland China</article-title><source>Zookeys</source><day>15</day><month>3</month><year>2016</year><volume>2016</volume><issue>572</issue><fpage>51</fpage><lpage>70</lpage><pub-id pub-id-type="doi">10.3897/zookeys.572.7474</pub-id></mixed-citation></tp:treatment-meta><tp:nomenclature><tp:taxon-name>
            <tp:taxon-name-part taxon-name-part-type="genus">Horaeomorphus</tp:taxon-name-part>
            <tp:taxon-name-part taxon-name-part-type="species">pengzhongi</tp:taxon-name-part>
            <object-id xmlns:xlink="http://www.w3.org/1999/xlink" content-type="zoobank" xlink:type="simple">http://zoobank.org/F7F96BFA-C563-45EF-AFCF-5F6539869D30</object-id>
          </tp:taxon-name><tp:taxon-authority>D.-Y. Zhou &amp; S.-J. Zhang</tp:taxon-authority><tp:taxon-status xmlns:xlink="http://www.w3.org/1999/xlink" xlink:type="simple">sp. n.</tp:taxon-status><xref ref-type="fig" rid="F7">Fig. 7</xref></tp:nomenclature><tp:treatment-sec sec-type="type material"><title>Type material</title><p>(1 ♂)<bold>. Holotype: CHINA</bold>: ♂, labeled ‘China: Yunnan, Baoshan City [保山市], Tengchong County [腾冲县], Mingguang Town [明光镇], Zizhi Village [自治乡], <named-content xmlns:xlink="http://www.w3.org/1999/xlink" content-type="dwc:verbatimCoordinates" xlink:type="simple">25°18'24"N, 98°48'22"E</named-content>, 1230 m, 24.vi.2013, Dai, Song&amp; Peng leg.’.</p></tp:treatment-sec><tp:treatment-sec sec-type="Diagnosis"><title>Diagnosis.</title><p>
            <italic><tp:taxon-name><tp:taxon-name-part taxon-name-part-type="genus">Horaeomorphus</tp:taxon-name-part> <tp:taxon-name-part taxon-name-part-type="species">pengzhongi</tp:taxon-name-part></tp:taxon-name></italic> can be readily separated from all other congeners by its moderately large (3.00 mm) and elongate body, sparse and fine punctation on pronotal disc and elytra, protruded metatrochanter with expansion on its ventral edge in male, parameres each with four apical setae and two subapical setae and unique structures of endophallus.</p></tp:treatment-sec><tp:treatment-sec sec-type="Description"><title>Description.</title><p>Male. <abbrev xmlns:xlink="http://www.w3.org/1999/xlink" xlink:title="length of the body = HL + PL + EL" xlink:type="simple">BL</abbrev> 3.00 mm; body (Fig. <xref ref-type="fig" rid="F7">7A</xref>) large, strongly convex, reddish brown, legs and palpi slightly lighter. Head broadest at finely faceted and slightly convex eyes, <abbrev xmlns:xlink="http://www.w3.org/1999/xlink" xlink:title="length of the head from the anterior clypeal margin to the occipital constriction" xlink:type="simple">HL</abbrev> 0.47 mm, <abbrev xmlns:xlink="http://www.w3.org/1999/xlink" xlink:title="width of the head across eyes" xlink:type="simple">HW</abbrev> 0.63 mm; tempora rounded, about as long as length of eye in dorsal view; vertex strongly transverse and weakly convex, with pair of small but distinct pits located near posterior margins of supra-antennal tubercles; frons weakly convex; supra-antennal tubercles strongly raised. Punctures on vertex and frons dense and coarse; setae moderately long, sparse. Antennae (Fig. <xref ref-type="fig" rid="F7">7B</xref>) short, <abbrev xmlns:xlink="http://www.w3.org/1999/xlink" xlink:title="length of the antennae" xlink:type="simple">AnL</abbrev> 1.31 mm, relative lengths of antennomeres: 1.0 : 0.8 : 1.8 : 1.4 : 1.1 : 1.1 : 1.0 : 1.1 : 1.2 : 1.1 : 2.2. Pronotum oval, convex, distinctly longer than wide, widest near anterior 2/5, <abbrev xmlns:xlink="http://www.w3.org/1999/xlink" xlink:title="length of the pronotum along the midline" xlink:type="simple">PL</abbrev> 0.97 mm, <abbrev xmlns:xlink="http://www.w3.org/1999/xlink" xlink:title="maximum width of the pronotum" xlink:type="simple">PWm</abbrev> 0.79 mm, <abbrev xmlns:xlink="http://www.w3.org/1999/xlink" xlink:title="width of the pronotum at base" xlink:type="simple">PWb</abbrev> 0.53 mm; anterior margin rounded, sides narrowing <!--PageBreak-->toward base; hind angles obtuse and blunt; base with 3 large and deep pits connected by narrow groove. Punctation on disc sparse and fine; dorsal surface glossy; setation moderately long. Elytra oval and elongate, moderately convex; widest near anterior 2/5, narrowing toward apices. <abbrev xmlns:xlink="http://www.w3.org/1999/xlink" xlink:title="length of the elytra along the suture, from the base of scutellum to the apex" xlink:type="simple">EL</abbrev> 1.57 mm, <abbrev xmlns:xlink="http://www.w3.org/1999/xlink" xlink:title="maximum width of the elytra" xlink:type="simple">EW</abbrev> 1.0 mm, <abbrev xmlns:xlink="http://www.w3.org/1999/xlink" xlink:title="elytral index = EL / EW" xlink:type="simple">EI</abbrev> 1.56. Humeral calli distinct. Punctures fine, more distinct than those on pronotum, separated by spaces 3–4× as wide as puncture diameters; setation moderately dense. Hindwings fully developed. Metatrochanter (Fig. <xref ref-type="fig" rid="F7">7I</xref>) modified, with distal portion straight and apical 1/7 recurved, as long as half of metafemur, with expansion on ventral margin, apex rounded. Aedeagus (Fig. <xref ref-type="fig" rid="F7">7C–E</xref>) elongate, <abbrev xmlns:xlink="http://www.w3.org/1999/xlink" xlink:title="length of the median lobe of aedeagus in ventral view" xlink:type="simple">AeL</abbrev> 0.53 mm; endophallus (Fig. <xref ref-type="fig" rid="F7">7G–H</xref>) very complicated, with large bell-shaped central complex surrounded at each side by weakly sclerotized, elongate lateral structures; parameres (Fig. <xref ref-type="fig" rid="F7">7F</xref>) slender, subequal in length to median lobe, each with four apical setae and two subapical setae.</p><fig id="F6" position="float" orientation="portrait"><label>Figure 6.</label><caption><p>Diagnostic characters of <italic><tp:taxon-name><tp:taxon-name-part taxon-name-part-type="genus">Horaeomorphus</tp:taxon-name-part></tp:taxon-name></italic> species. (<bold>A, F</bold> <italic><tp:taxon-name><tp:taxon-name-part taxon-name-part-type="genus">Horaeomorphus</tp:taxon-name-part></tp:taxon-name></italic> sp. <bold>B–E, G–K</bold> <italic><tp:taxon-name><tp:taxon-name-part taxon-name-part-type="genus">Horaeomorphus</tp:taxon-name-part> <tp:taxon-name-part taxon-name-part-type="species">chinensis</tp:taxon-name-part></tp:taxon-name></italic>) <bold>A</bold> Left antenna of male, in dorsal view <bold>B</bold> Left antenna of female, in dorsal view <bold>C</bold> Aedeagus, in ventral view <bold>D</bold> Same, in lateral view <bold>E</bold> Same, in dorsal view <bold>F</bold> Spermatheca, in lateral view <bold>G</bold> Apical portion of paramere, enlarged <bold>H</bold> Endophallus, enlarged, in ventral view <bold>I</bold> Same, schematic <bold>J</bold> Left metatrochanter of male, in ventral view <bold>K</bold> Spermatheca with bursa copulatrix, in lateral view. Scale bars: 0.5 mm (<bold>A, B</bold>); 0.2 mm (<bold>C, D, E</bold>); 0.1 mm (<bold>F, H, I</bold>); 0.04 mm (<bold>G</bold>); 0.3 mm (<bold>J, K</bold>).</p></caption><graphic xmlns:xlink="http://www.w3.org/1999/xlink" xlink:href="zookeys-572-051-g006.jpg" position="float" orientation="portrait" xlink:type="simple" id="oo_81613.jpg"/></fig><fig id="F7" position="float" orientation="portrait"><label>Figure 7.</label><caption><p>
          <italic><tp:taxon-name><tp:taxon-name-part taxon-name-part-type="genus">Horaeomorphus</tp:taxon-name-part> <tp:taxon-name-part taxon-name-part-type="species">pengzhongi</tp:taxon-name-part></tp:taxon-name></italic> sp. n. <bold>A</bold> male, dorsal habitus <bold>B</bold> Right antenna of male, in dorsal view <bold>C</bold> Aedeagus, in ventral view <bold>D</bold> Same, in lateral view <bold>E</bold> Same, in dorsal view <bold>F</bold> Apical portion of paramere, enlarged <bold>G</bold> Endophallus, enlarged, in ventral view <bold>H</bold> Same, schematic <bold>I</bold> Left metatrochanter of male, in ventral view. Scale bars: 1 mm (<bold>A</bold>); 0.5 mm (<bold>B</bold>); 0.2 mm (<bold>C, D, E</bold>); 0.04 mm (<bold>F</bold>); 0.1 mm (<bold>G, H</bold>); 0.3 mm (<bold>I</bold>).</p></caption><graphic xmlns:xlink="http://www.w3.org/1999/xlink" xlink:href="zookeys-572-051-g007.jpg" position="float" orientation="portrait" xlink:type="simple" id="oo_81614.jpg"/></fig><p>Female. Unknown.</p></tp:treatment-sec><tp:treatment-sec sec-type="Comments"><title>Comments.</title><p>
            <italic><tp:taxon-name><tp:taxon-name-part taxon-name-part-type="genus">Horaeomorphus</tp:taxon-name-part> <tp:taxon-name-part taxon-name-part-type="species">pengzhongi</tp:taxon-name-part></tp:taxon-name></italic> is similar to many congeners (see comments of <italic><tp:taxon-name><tp:taxon-name-part taxon-name-part-type="genus">Horaeomorphus</tp:taxon-name-part> <tp:taxon-name-part taxon-name-part-type="species">chinensis</tp:taxon-name-part></tp:taxon-name></italic>); the relatively larger body (3.00 mm), elongated metatrochanters each with the ventral expansion in male, each paramere with two subapical setae and structures of endophallus are clearly different and can be used to identify this new species.</p></tp:treatment-sec><tp:treatment-sec sec-type="Distribution"><title>Distribution.</title><p>Southern China: Yunnan.</p></tp:treatment-sec><tp:treatment-sec sec-type="Etymology"><title>Etymology.</title><p>This species is dedicated to Zhong Peng, one of the collectors of the type specimen.</p></tp:treatment-sec></tp:taxon-treatment>
