# Supplementary material for: Contributions to the knowledge of the genus Horaeomorphus Schaufuss (Coleoptera, Staphylinidae, Scydmaeninae) in mainland China
Source: Zookeys. 2016 Mar 15;(572):51–70. doi: 10.3897/zookeys.572.7474 (PMC4846771; doi:10.3897/zookeys.572.7474)
Supplement: XML Treatment for Horaeomorphus biwenxuani [file zookeys.572.7474-treatment6.xml]

<!DOCTYPE tp:taxon-treatment
  PUBLIC "-//TaxonX//DTD Taxonomic Treatment Publishing DTD v0 20100105//EN" "tax-treatment-NSO.dtd">
<tp:taxon-treatment xmlns:tp="http://www.plazi.org/taxpub"><tp:treatment-meta><kwd-group><label>Taxon classification</label><kwd><named-content content-type="kingdom">Animalia</named-content></kwd><kwd><named-content content-type="order">Coleoptera</named-content></kwd><kwd><named-content content-type="family">Staphylinidae</named-content></kwd></kwd-group><mixed-citation publication-type="journal"><person-group><name><surname>Zhou</surname><given-names>De-Yao</given-names></name><name><surname>Zhang</surname><given-names>Su-Jiong</given-names></name><name><surname>Li</surname><given-names>Li-Zhen</given-names></name></person-group><article-title>Contributions to the knowledge of the genus <italic><tp:taxon-name><tp:taxon-name-part taxon-name-part-type="genus">Horaeomorphus</tp:taxon-name-part></tp:taxon-name></italic> Schaufuss (<tp:taxon-name><tp:taxon-name-part taxon-name-part-type="order">Coleoptera</tp:taxon-name-part></tp:taxon-name>, <tp:taxon-name><tp:taxon-name-part taxon-name-part-type="family">Staphylinidae</tp:taxon-name-part></tp:taxon-name>, <tp:taxon-name><tp:taxon-name-part taxon-name-part-type="subfamily">Scydmaeninae</tp:taxon-name-part></tp:taxon-name>) in mainland China</article-title><source>Zookeys</source><day>15</day><month>3</month><year>2016</year><volume>2016</volume><issue>572</issue><fpage>51</fpage><lpage>70</lpage><pub-id pub-id-type="doi">10.3897/zookeys.572.7474</pub-id></mixed-citation></tp:treatment-meta><tp:nomenclature><tp:taxon-name>
            <tp:taxon-name-part taxon-name-part-type="genus">Horaeomorphus</tp:taxon-name-part>
            <tp:taxon-name-part taxon-name-part-type="species">biwenxuani</tp:taxon-name-part>
            <object-id xmlns:xlink="http://www.w3.org/1999/xlink" content-type="zoobank" xlink:type="simple">http://zoobank.org/E5D8A881-C40E-4321-BAAE-415074D29AEF</object-id>
          </tp:taxon-name><tp:taxon-authority>D.-Y. Zhou &amp; S.-J. Zhang</tp:taxon-authority><tp:taxon-status xmlns:xlink="http://www.w3.org/1999/xlink" xlink:type="simple">sp. n.</tp:taxon-status><xref ref-type="fig" rid="F8">Fig. 8</xref><!--PageBreak--></tp:nomenclature><tp:treatment-sec sec-type="type material"><title>Type material</title><p>(1 ♂)<bold>. Holotype: CHINA</bold>: ♂, labeled ‘China: Xizang Prov., Cuona County [错那县], Lexiang [勒乡], alt. 2500m, 15.vii.2012, Wen-Xuan Bi leg.’.</p></tp:treatment-sec><tp:treatment-sec sec-type="Diagnosis"><title>Diagnosis.</title><p>
            <italic><tp:taxon-name><tp:taxon-name-part taxon-name-part-type="genus">Horaeomorphus</tp:taxon-name-part> <tp:taxon-name-part taxon-name-part-type="species">biwenxuani</tp:taxon-name-part></tp:taxon-name></italic> can be readily separated from all other congeners by its moderately large (2.78 mm) and elongate body, small pronotum lacking basal groove, with a row of three dorsal pits, subtriangular metatrochanter with distal edge produced into a short acute spine, and slender aedeagus with a complicated and strongly asymmetrical endophallus.</p></tp:treatment-sec><tp:treatment-sec sec-type="Description"><title>Description.</title><p>Male. <abbrev xmlns:xlink="http://www.w3.org/1999/xlink" xlink:title="length of the body = HL + PL + EL" xlink:type="simple">BL</abbrev> 2.78 mm; body (Fig. <xref ref-type="fig" rid="F8">8A</xref>) large, slightly convex, dark reddish-brown, legs and palpi slightly lighter. Head broadest at large, finely faceted and moderately convex eyes, <abbrev xmlns:xlink="http://www.w3.org/1999/xlink" xlink:title="length of the head from the anterior clypeal margin to the occipital constriction" xlink:type="simple">HL</abbrev> 0.41 mm, <abbrev xmlns:xlink="http://www.w3.org/1999/xlink" xlink:title="width of the head across eyes" xlink:type="simple">HW</abbrev> 0.58 mm; tempora rounded, about as long as length of eye in dorsal view; vertex strongly transverse and weakly convex, with pair of small but distinct pits located near posterior margins of supra-antennal tubercles; frons weakly convex; supra-antennal tubercles strongly raised. Punctation on vertex and frons sparse, small but distinct; setae moderately long, sparse. Antennae (Fig. <xref ref-type="fig" rid="F8">8B</xref>) short, <abbrev xmlns:xlink="http://www.w3.org/1999/xlink" xlink:title="length of the antennae" xlink:type="simple">AnL</abbrev> 1.18 mm, relative lengths of antennomeres: 0.9 : 1.0 : 1.6 : 1.3 : 1.1 : 1.0 : 0.8 : 0.9 : 1.0 : 1.1 : 1.7. Pronotum short, longer than wide, widest slightly behind anterior fourth, <abbrev xmlns:xlink="http://www.w3.org/1999/xlink" xlink:title="length of the pronotum along the midline" xlink:type="simple">PL</abbrev> 0.77 mm, <abbrev xmlns:xlink="http://www.w3.org/1999/xlink" xlink:title="maximum width of the pronotum" xlink:type="simple">PWm</abbrev> 0.65 mm, <abbrev xmlns:xlink="http://www.w3.org/1999/xlink" xlink:title="width of the pronotum at base" xlink:type="simple">PWb</abbrev> 0.53 mm; pronotal margin rounded near anterior 2/3, then nearly <!--PageBreak-->straight up to sub-basal constriction; base with row of three dorsal pits and pair of lateral impressions located in constriction. Punctation on disc sparse and fine; dorsal surface glossy; setation moderately long. Elytra elongate, more convex than pronotum, distinctly impressed in middle at about anterior third; widest near anterior 2/5, narrowing toward apices. <abbrev xmlns:xlink="http://www.w3.org/1999/xlink" xlink:title="length of the elytra along the suture, from the base of scutellum to the apex" xlink:type="simple">EL</abbrev> 1.59 mm, <abbrev xmlns:xlink="http://www.w3.org/1999/xlink" xlink:title="maximum width of the elytra" xlink:type="simple">EW</abbrev> 0.99 mm, <abbrev xmlns:xlink="http://www.w3.org/1999/xlink" xlink:title="elytral index = EL / EW" xlink:type="simple">EI</abbrev> 0.59. Humeral calli distinct. Punctures fine, more distinct than those on pronotum, sharply marked and separated by spaces 3–4× as wide as puncture diameters; setation moderately dense. Hindwings fully developed. Metatrochanter (Fig. <xref ref-type="fig" rid="F8">8I</xref>) short, subtriangular, distal edge produced into short acute spine. Aedeagus (Fig. <xref ref-type="fig" rid="F8">8C–E</xref>) slender, <abbrev xmlns:xlink="http://www.w3.org/1999/xlink" xlink:title="length of the median lobe of aedeagus in ventral view" xlink:type="simple">AeL</abbrev> 0.55 mm; endophallus (Fig. <xref ref-type="fig" rid="F8">8G–H</xref>) strongly asymmetrical, with curved axial component protruding from posterior complicated structure surrounded by two lateral Λ-shaped structures; parameres (Fig. <xref ref-type="fig" rid="F8">8F</xref>) very slender with broadened apical parts, slightly shorter than median lobe, each with nine apical and subapical setae.</p><fig id="F8" position="float" orientation="portrait"><label>Figure 8.</label><caption><p>
          <italic><tp:taxon-name><tp:taxon-name-part taxon-name-part-type="genus">Horaeomorphus</tp:taxon-name-part> <tp:taxon-name-part taxon-name-part-type="species">biwenxuani</tp:taxon-name-part></tp:taxon-name></italic> sp. n. <bold>A</bold> male, dorsal habitus <bold>B</bold> Left antenna of male, in dorsal view <bold>C</bold> Aedeagus, in ventral view <bold>D</bold> Same, in lateral view <bold>E</bold> Same, in dorsal view <bold>F</bold> Apical portion of paramere, enlarged <bold>G</bold> Endophallus, enlarged, in ventral view <bold>H</bold> Same, schematic <bold>I</bold> Left metatrochanter of male, in ventral view. Scale bars: 1 mm (<bold>A</bold>); 0.5 mm (<bold>B</bold>); 0.2 mm (<bold>C, D, E</bold>); 0.04 mm (<bold>F</bold>); 0.1 mm (<bold>G, H</bold>); 0.3 mm (<bold>I</bold>).</p></caption><graphic xmlns:xlink="http://www.w3.org/1999/xlink" xlink:href="zookeys-572-051-g008.jpg" position="float" orientation="portrait" xlink:type="simple" id="oo_81615.jpg"/></fig><!--PageBreak--><p>Female. Unknown.</p></tp:treatment-sec><tp:treatment-sec sec-type="Comments"><title>Comments.</title><p>This new species with remarkably long legs has subtriangular metatrochanters in males, each with a sharp distal edge. This unique character can be found also in all four known Nepalese congeners: <italic><tp:taxon-name><tp:taxon-name-part taxon-name-part-type="genus">Horaeomorphus</tp:taxon-name-part> <tp:taxon-name-part taxon-name-part-type="species">obrus</tp:taxon-name-part></tp:taxon-name></italic> Vít, 2004, <italic><tp:taxon-name><tp:taxon-name-part taxon-name-part-type="genus">Horaeomorphus</tp:taxon-name-part> <tp:taxon-name-part taxon-name-part-type="species">deharvengi</tp:taxon-name-part></tp:taxon-name></italic> Vít, 2004, <italic><tp:taxon-name><tp:taxon-name-part taxon-name-part-type="genus">Horaeomorphus</tp:taxon-name-part> <tp:taxon-name-part taxon-name-part-type="species">himalayensis</tp:taxon-name-part></tp:taxon-name></italic> Franz, 1974 and <italic><tp:taxon-name><tp:taxon-name-part taxon-name-part-type="genus">Horaeomorphus</tp:taxon-name-part> <tp:taxon-name-part taxon-name-part-type="species">nepalensis</tp:taxon-name-part></tp:taxon-name></italic> Franz, 1973 (<xref ref-type="bibr" rid="B1">Franz 1974</xref>; <xref ref-type="bibr" rid="B15">Vít 2004</xref>), but so far has not been recorded in <italic><tp:taxon-name><tp:taxon-name-part taxon-name-part-type="genus">Horaeomorphus</tp:taxon-name-part></tp:taxon-name></italic> outside the Himalayas. However, a relatively small body (2.78 mm; among Himalayan species only <italic><tp:taxon-name><tp:taxon-name-part taxon-name-part-type="genus">Horaeomorphus</tp:taxon-name-part> <tp:taxon-name-part taxon-name-part-type="species">deharvengi</tp:taxon-name-part></tp:taxon-name></italic> can be smaller than 3mm) and strongly asymmetrical endophallus are clearly different from characters of the Nepalese species. An asymmetrical endophallus also occurrs in <italic><tp:taxon-name><tp:taxon-name-part taxon-name-part-type="genus">Horaeomorphus</tp:taxon-name-part> <tp:taxon-name-part taxon-name-part-type="species">deformatus</tp:taxon-name-part></tp:taxon-name></italic> Jałoszyński, 2006 (W Malaysia: Kuala Terengganu), <italic><tp:taxon-name><tp:taxon-name-part taxon-name-part-type="genus">Horaeomorphus</tp:taxon-name-part> <tp:taxon-name-part taxon-name-part-type="species">pseudosabahensis</tp:taxon-name-part></tp:taxon-name></italic> Jałoszyński, 2006 (E Malaysia: Sabah, Sarawak) and <italic><tp:taxon-name><tp:taxon-name-part taxon-name-part-type="genus">Horaeomorphus</tp:taxon-name-part> <tp:taxon-name-part taxon-name-part-type="species">minor</tp:taxon-name-part></tp:taxon-name></italic> Jałoszyński, 2009 (the Philippines: Bukidnon, Mindanao), but its structure is distinctly different from that in <italic><tp:taxon-name><tp:taxon-name-part taxon-name-part-type="genus">Horaeomorphus</tp:taxon-name-part> <tp:taxon-name-part taxon-name-part-type="species">biwenxuani</tp:taxon-name-part></tp:taxon-name></italic>.</p></tp:treatment-sec><tp:treatment-sec sec-type="Distribution"><title>Distribution.</title><p>Western China: Xizang.</p></tp:treatment-sec><tp:treatment-sec sec-type="Etymology"><title>Etymology.</title><p>This species is dedicated to Wen-Xuan Bi, who collected the type specimen.</p></tp:treatment-sec><ref-list><ref id="B1"><mixed-citation xmlns:xlink="http://www.w3.org/1999/xlink" xlink:type="simple">
          <person-group><name name-style="western"><surname>Franz</surname><given-names>H</given-names></name></person-group> (<year>1985</year>) <article-title>Neue und ungenügend bekannte Scydmaeniden (<tp:taxon-name><tp:taxon-name-part taxon-name-part-type="order">Coleoptera</tp:taxon-name-part></tp:taxon-name>) aus Taiwan, Fukien und Thailand.</article-title> <source>Mitteilungen der Münchner Entomologische Gesellschaft</source> <volume>74</volume>: <fpage>91</fpage>–<lpage>128</lpage>.</mixed-citation></ref><ref id="B15"><mixed-citation xmlns:xlink="http://www.w3.org/1999/xlink" xlink:type="simple">
          <person-group><name name-style="western"><surname>Vít</surname><given-names>S</given-names></name></person-group> (<year>2004</year>) <article-title>Notes on <italic><tp:taxon-name><tp:taxon-name-part taxon-name-part-type="genus">Horaeomorphus</tp:taxon-name-part></tp:taxon-name></italic> occurring in Nepal (<tp:taxon-name><tp:taxon-name-part taxon-name-part-type="order">Coleoptera</tp:taxon-name-part></tp:taxon-name>, <tp:taxon-name><tp:taxon-name-part taxon-name-part-type="family">Scydmaenidae</tp:taxon-name-part></tp:taxon-name>).</article-title> <source>Acta Societas Zoologicae Bohemicae</source> <volume>68</volume>: <fpage>287</fpage>–<lpage>299</lpage>.</mixed-citation></ref></ref-list></tp:taxon-treatment>
