# Supplementary material for: Contributions to the knowledge of the genus Horaeomorphus Schaufuss (Coleoptera, Staphylinidae, Scydmaeninae) in mainland China
Source: Zookeys. 2016 Mar 15;(572):51–70. doi: 10.3897/zookeys.572.7474 (PMC4846771; doi:10.3897/zookeys.572.7474)
Supplement: XML Treatment for Horaeomorphus hujiayaoi [file zookeys.572.7474-treatment7.xml]

<!DOCTYPE tp:taxon-treatment
  PUBLIC "-//TaxonX//DTD Taxonomic Treatment Publishing DTD v0 20100105//EN" "tax-treatment-NSO.dtd">
<tp:taxon-treatment xmlns:tp="http://www.plazi.org/taxpub"><tp:treatment-meta><kwd-group><label>Taxon classification</label><kwd><named-content content-type="kingdom">Animalia</named-content></kwd><kwd><named-content content-type="order">Coleoptera</named-content></kwd><kwd><named-content content-type="family">Staphylinidae</named-content></kwd></kwd-group><mixed-citation publication-type="journal"><person-group><name><surname>Zhou</surname><given-names>De-Yao</given-names></name><name><surname>Zhang</surname><given-names>Su-Jiong</given-names></name><name><surname>Li</surname><given-names>Li-Zhen</given-names></name></person-group><article-title>Contributions to the knowledge of the genus <italic><tp:taxon-name><tp:taxon-name-part taxon-name-part-type="genus">Horaeomorphus</tp:taxon-name-part></tp:taxon-name></italic> Schaufuss (<tp:taxon-name><tp:taxon-name-part taxon-name-part-type="order">Coleoptera</tp:taxon-name-part></tp:taxon-name>, <tp:taxon-name><tp:taxon-name-part taxon-name-part-type="family">Staphylinidae</tp:taxon-name-part></tp:taxon-name>, <tp:taxon-name><tp:taxon-name-part taxon-name-part-type="subfamily">Scydmaeninae</tp:taxon-name-part></tp:taxon-name>) in mainland China</article-title><source>Zookeys</source><day>15</day><month>3</month><year>2016</year><volume>2016</volume><issue>572</issue><fpage>51</fpage><lpage>70</lpage><pub-id pub-id-type="doi">10.3897/zookeys.572.7474</pub-id></mixed-citation></tp:treatment-meta><tp:nomenclature><tp:taxon-name>
            <tp:taxon-name-part taxon-name-part-type="genus">Horaeomorphus</tp:taxon-name-part>
            <tp:taxon-name-part taxon-name-part-type="species">hujiayaoi</tp:taxon-name-part>
            <object-id xmlns:xlink="http://www.w3.org/1999/xlink" content-type="zoobank" xlink:type="simple">http://zoobank.org/85FD7AC1-06A4-41EA-8F3D-B8A2E2FB221C</object-id>
          </tp:taxon-name><tp:taxon-authority>D.-Y. Zhou &amp; S.-J. Zhang</tp:taxon-authority><tp:taxon-status xmlns:xlink="http://www.w3.org/1999/xlink" xlink:type="simple">sp. n.</tp:taxon-status><xref ref-type="fig" rid="F9">Fig. 9</xref></tp:nomenclature><tp:treatment-sec sec-type="type material"><title>Type material</title><p>(1 ♂)<bold>. Holotype: CHINA</bold>: ♂, labeled ‘China: Guangxi Prov., Jinxiu County [金秀县], Mt.Lianhuashan [莲花山], alt. 1000–1150m, 30.vii.2011, Jia-Yao Hu leg.’.</p></tp:treatment-sec><tp:treatment-sec sec-type="Diagnosis"><title>Diagnosis.</title><p>
            <italic><tp:taxon-name><tp:taxon-name-part taxon-name-part-type="genus">Horaeomorphus</tp:taxon-name-part> <tp:taxon-name-part taxon-name-part-type="species">hujiayaoi</tp:taxon-name-part></tp:taxon-name></italic> can be readily separated from all other congeners by its moderately large (2.53 mm), short pronotum with five basal pits connected by a shallow groove, unmodified metatrochanters, median lobe of aedeagus with a blade-shaped, asymmetrical apex bent at an obtuse angle in relation to the long axis of aedeagus and asymmetrical parameres each with ten apical and subapical setae.</p></tp:treatment-sec><tp:treatment-sec sec-type="Description"><title>Description.</title><p>Male. <abbrev xmlns:xlink="http://www.w3.org/1999/xlink" xlink:title="length of the body = HL + PL + EL" xlink:type="simple">BL</abbrev> 2.53 mm; body (Fig. <xref ref-type="fig" rid="F9">9A</xref>) large, flattened, dark reddish-brown, legs and palpi slightly lighter. Head broadest at large, finely faceted, and moderately convex eyes, <abbrev xmlns:xlink="http://www.w3.org/1999/xlink" xlink:title="length of the head from the anterior clypeal margin to the occipital constriction" xlink:type="simple">HL</abbrev> 0.36 mm, <abbrev xmlns:xlink="http://www.w3.org/1999/xlink" xlink:title="width of the head across eyes" xlink:type="simple">HW</abbrev> 0.50 mm; tempora rounded but not bent, about as long as length of eye in dorsal view; vertex strongly transverse and weakly convex, with pair of small but distinct pits located near posterior margins of supra-antennal tubercles; frons weakly convex; supra-antennal tubercles strongly raised. Punctation on vertex and frons sparse, small but distinct; setae moderately long, sparse. Antennae (Fig. <xref ref-type="fig" rid="F9">9B</xref>) short, <abbrev xmlns:xlink="http://www.w3.org/1999/xlink" xlink:title="length of the antennae" xlink:type="simple">AnL</abbrev> 1.01 mm, relative lengths of antennomeres: 1.2 : 1.0 : 1.3 : 1.0 : 1.0 : 1.0 : 0.9 : 0.9 : 1.0 : 1.0 : 1.9. Pronotum inversely subtrapezoidal , flattened, longer than wide, widest near middle, <abbrev xmlns:xlink="http://www.w3.org/1999/xlink" xlink:title="length of the pronotum along the midline" xlink:type="simple">PL</abbrev> 0.76 mm, <abbrev xmlns:xlink="http://www.w3.org/1999/xlink" xlink:title="maximum width of the pronotum" xlink:type="simple">PWm</abbrev> 0.61 mm, <abbrev xmlns:xlink="http://www.w3.org/1999/xlink" xlink:title="width of the pronotum at base" xlink:type="simple">PWb</abbrev> 0.53 mm; anterior margin rounded; lateral margins rounded near anterior 2/3, then nearly straight up to sub-basal constriction; base with five pits connected by shallow groove. Punctation on disc sparse and fine; dorsal surface glossy; setation moderately <!--PageBreak-->long. Elytra elongate, more convex than pronotum, distinctly impressed in middle at about anterior third; widest slightly before middle, narrowing toward apices. <abbrev xmlns:xlink="http://www.w3.org/1999/xlink" xlink:title="length of the elytra along the suture, from the base of scutellum to the apex" xlink:type="simple">EL</abbrev> 1.41 mm, <abbrev xmlns:xlink="http://www.w3.org/1999/xlink" xlink:title="maximum width of the elytra" xlink:type="simple">EW</abbrev> 0.93 mm, <abbrev xmlns:xlink="http://www.w3.org/1999/xlink" xlink:title="elytral index = EL / EW" xlink:type="simple">EI</abbrev> 1.51. Humeral calli distinct. Punctures fine, more distinct than those on pronotum, especially on impressed area, sharply marked and separated by spaces 2–4× as wide as puncture diameters; setation moderately dense. Hindwings fully developed. Metatrochanter (Fig. <xref ref-type="fig" rid="F9">9I</xref>) unmodified. Mesotibiae slightly curved and with inner margin expanded near middle to form broad subtriangular tooth. Aedeagus (Fig. <xref ref-type="fig" rid="F9">9C–E</xref>) moderately elongate, median lobe with a strongly asymmetrical blade-shaped apex bent at obtuse angle in relation to long axis of aedeagus, <abbrev xmlns:xlink="http://www.w3.org/1999/xlink" xlink:title="length of the median lobe of aedeagus in ventral view" xlink:type="simple">AeL</abbrev> 0.59 mm; endophallus (Fig. <xref ref-type="fig" rid="F9">9G–H</xref>) with complicated system of variously sclerotized <!--PageBreak-->structures; parameres (Fig. <xref ref-type="fig" rid="F9">9F</xref>) asymmetrical, of unequal lengths, each with ten apical and subapical setae.</p><fig id="F9" position="float" orientation="portrait"><label>Figure 9.</label><caption><p>
          <italic><tp:taxon-name><tp:taxon-name-part taxon-name-part-type="genus">Horaeomorphus</tp:taxon-name-part> <tp:taxon-name-part taxon-name-part-type="species">hujiayaoi</tp:taxon-name-part></tp:taxon-name></italic> sp. n. <bold>A</bold> male, dorsal habitus <bold>B</bold> Left antenna of male, in dorsal view <bold>C</bold> Aedeagus, in ventral view <bold>D</bold> Same, in lateral view <bold>E</bold> Same, in dorsal view <bold>F</bold> Apical portion of paramere, enlarged <bold>G</bold> Endophallus, enlarged, in ventral view <bold>H</bold> Same, schematic <bold>I</bold> Left metatrochanter of male, in ventral view. Scale bars: 1 mm (<bold>A</bold>); 0.5 mm (<bold>B</bold>); 0.2 mm (<bold>C, D, E</bold>); 0.04 mm (<bold>F</bold>); 0.1 mm (<bold>G, H</bold>); 0.3 mm (<bold>I</bold>).</p></caption><graphic xmlns:xlink="http://www.w3.org/1999/xlink" xlink:href="zookeys-572-051-g009.jpg" position="float" orientation="portrait" xlink:type="simple" id="oo_81616.jpg"/></fig><fig id="F10" position="float" orientation="portrait"><label>Figure 10.</label><caption><p>
          <bold>A</bold> Distribution of <italic><tp:taxon-name><tp:taxon-name-part taxon-name-part-type="genus">Horaeomorphus</tp:taxon-name-part></tp:taxon-name></italic> in mainland China <bold>B</bold> Habitat of <italic><tp:taxon-name><tp:taxon-name-part taxon-name-part-type="genus">Horaeomorphus</tp:taxon-name-part> <tp:taxon-name-part taxon-name-part-type="species">chinensis</tp:taxon-name-part></tp:taxon-name></italic> at Guadun.</p></caption><graphic xmlns:xlink="http://www.w3.org/1999/xlink" xlink:href="zookeys-572-051-g010.jpg" position="float" orientation="portrait" xlink:type="simple" id="oo_81617.jpg"/></fig><p>Female. Unknown.</p></tp:treatment-sec><tp:treatment-sec sec-type="Comments"><title>Comments.</title><p>This new species has the aedeagal median lobe with an apical blade-shaped projection bent to the left in ventral view and parameres of unequal lengths, characters shared with <italic><tp:taxon-name><tp:taxon-name-part taxon-name-part-type="genus">Horaeomorphus</tp:taxon-name-part> <tp:taxon-name-part taxon-name-part-type="species">obrus</tp:taxon-name-part></tp:taxon-name></italic> Vít, 2004 (Nepal: Janakpur, Bagmati). <italic><tp:taxon-name><tp:taxon-name-part taxon-name-part-type="genus">Horaeomorphus</tp:taxon-name-part> <tp:taxon-name-part taxon-name-part-type="species">hujiayaoi</tp:taxon-name-part></tp:taxon-name></italic> can be unambiguously separated from its Nepalese congener by the much smaller body (2.53 mm vs 4.3 mm in <italic><tp:taxon-name><tp:taxon-name-part taxon-name-part-type="genus">Horaeomorphus</tp:taxon-name-part> <tp:taxon-name-part taxon-name-part-type="species">obrus</tp:taxon-name-part></tp:taxon-name></italic>) and different structures of the endophallus.</p></tp:treatment-sec><tp:treatment-sec sec-type="Distribution"><title>Distribution.</title><p>Southern China: Guangxi.</p></tp:treatment-sec><tp:treatment-sec sec-type="Etymology"><title>Etymology.</title><p>This species is dedicated to Jia-Yao Hu, who collected the type specimen.</p></tp:treatment-sec></tp:taxon-treatment>
